# Supplementary material for: Metabolism of Daidzein and Genistein by Gut Bacteria of the Class Coriobacteriia
Source: Foods. 2021 Nov 9;10(11):2741. doi: 10.3390/foods10112741 (PMC8618169; doi:10.3390/foods10112741)
Supplement: Supplementary file 1 [file foods-10-02741-s001.zip]

Archive with 1 entries (1 files):
- foods-1424178-supplementary.pdf
